# Supplementary material for: Sources of genomic diversity in the self-fertile plant pathogen, Sclerotinia sclerotiorum, and consequences for resistance breeding
Source: PLoS One. 2022 Feb 7;17(2):e0262891. doi: 10.1371/journal.pone.0262891 (PMC8820597; doi:10.1371/journal.pone.0262891)
Supplement: S1 Table — (XLSX) [file pone.0262891.s001.xlsx]

## Sheet: Alberta
Supplement S1. Province of Alberta: Pairwise mycelial compatibility grouping of 28 Sclerotinia sclerotiorum isolates form commercial canola fields in Alberta, Canada. All isolates were collected in 2010, except 321, which collected from Olds, Alberta in 1992. The plus (+) sign filled with grey and green color represents self-self-compatible check and compatible reaction, respectively, while the m…
	AB1	AB2	AB3	AB4	AB5	AB6	AB7	AB8	AB9	AB10	AB11	AB12	AB13	AB15	AB16	AB17	AB18	AB19	AB20	AB21	AB22	AB23	AB25	AB26	AB27	AB29	AB30	321
AB1	+	-	-	-	-	-	-	-	-	-	-	-	-	-	-	-	-	-	-	-	-	-	-	-	-	-	-	-
AB2		+	-	-	-	-	-	-	-	-	-	-	-	-	-	-	-	-	-	-	-	-	-	-	-	-	-	-
AB3			+	-	-	-	-	-	-	-	-	-	-	-	-	-	-	-	-	-	-	-	-	-	-	-	-	-
AB4				+	-	-	+	-	-	-	-	-	-	-	-	-	-	-	-	-	-	-	-	-	-	-	-	-
AB5					+	-	-	-	-	-	-	-	-	-	-	-	-	-	-	-	-	-	-	-	-	-	-	-
AB6						+	-	-	-	-	-	-	-	-	-	-	-	-	-	-	-	-	-	-	-	-	-	-
AB7							+	-	-	-	-	-	-	-	-	-	-	-	-	-	-	-	-	-	-	-	-	-
AB8								+	-	-	-	-	-	-	-	-	-	-	-	-	-	-	-	-	-	-	-	-
AB9									+	-	-	-	-	-	-	-	-	-	-	-	-	-	-	-	-	-	-	-
AB10										+	-	-	-	-	-	-	-	-	-	-	-	-	-	-	-	-	-	-
AB11											+	-	-	-	-	-	-	-	-	-	-	-	-	-	-	-	-	-
AB12												+	-	-	-	-	-	-	-	-	-	-	-	-	-	-	-	-
AB13													+	-	-	-	-	-	-	-	-	-	-	-	-	-	-	-
AB15														+	-	-	-	-	-	-	-	+	-	-	-	-	-	-
AB16															+	-	-	-	-	-	-	-	-	-	-	-	-	-
AB17																+	-	-	-	-	-	-	-	-	-	-	+	-
AB18																	+	-	+	-	-	-	-	-	-	-	-	-
AB19																		+	-	-	-	-	-	-	-	-	-	-
AB20																			+	-	-	-	-	-	-	-	-	-
AB21																				+	-	-	-	-	-	-	-	-
AB22																					+	-	-	-	-	-	-	-
AB23																						+	-	-	-	-	-	-
AB25																							+	-	-	-	-	-
AB26																								+	-	-	-	-
AB27																									+	-	-	+
AB29																										+	-	+
AB30																											+	+
321																												+

## Sheet: Saskatchewan
Supplement S1. Province of Saskatchewan: Pairwise mycelial compatibility grouping of 51 Sclerotinia sclerotiorum isolates form commercial canola fields in Saskatchewan, Canada. All isolates were collected in 2010. The plus (+) sign filled with grey and green color represents self-self-compatible check and compatible reaction, respectively, while the minus (-) sign represents incompatible reaction.
	SK1	SK2	SK3	SK4	SK5	SK6	SK8	SK9	SK10	SK11	SK12	SK13	SK14	SK15	SK16	SK17	SK18	SK19	SK20	SK21	SK22	SK23	SK24	SK25	SK26	SK27	SK28	SK29	SK30	SK31	SK32	SK33	SK34	SK35	SK37	SK38	SK39	SK41	SK44	SK45	SK46	SK47	SK48	SK49	SK50	SK51	SK52	SK53	SK55
SK1	+	-	-	-	-	-	-	-	-	-	-	-	-	-	-	-	-	-	-	-	-	-	-	-	-	-	-	-	-	-	-	-	-	-	-	-	-	-	-	-	-	-	-	-	-	-	-	-	-
SK2		+	-	+	-	-	-	+	-	-	-	-	-	-	-	-	-	-	-	-	-	-	-	-	+	-	-	-	-	-	-	-	-	-	-	-	-	-	-	-	-	-	-	-	-	-	+	+	-
SK3			+	-	-	-	-	-	-	-	+	-	-	-	-	-	-	-	-	-	-	-	-	-	-	-	-	-	-	-	-	-	-	-	-	-	-	-	-	-	-	-	-	-	-	-	-	-	-
SK4				+	-	-	-	+	-	-	-	-	-	-	-	-	-	-	-	-	-	-	-	-	+	-	-	-	-	-	-	-	-	-	-	-	-	-	-	-	-	-	-	-	-	-	+	+	-
SK5					+	-	-	-	-	-	-	-	-	-	-	-	-	-	-	-	-	-	-	-	-	-	-	-	-	-	-	-	-	-	-	-	-	-	-	-	-	-	-	-	-	-	-	-	-
SK6						+	-	-	-	-	-	-	-	-	-	-	-	-	-	-	-	-	-	-	-	-	-	-	-	-	-	-	-	-	-	-	-	-	-	-	-	-	-	-	-	-	-	-	-
SK8							+	-	-	-	-	-	-	-	-	-	-	-	-	-	-	-	-	-	-	-	-	-	-	-	-	-	-	-	-	-	-	-	-	-	-	-	-	-	-	-	-	-	-
SK9								+	-	-	-	-	-	-	-	-	-	-	-	-	-	-	-	-	+	-	-	-	-	-	-	-	-	-	-	-	-	-	-	-	-	-	-	-	-	-	+	+	-
SK10									+	-	-	-	-	-	-	-	-	+	-	-	-	-	-	-	-	-	-	-	-	-	-	-	-	-	-	-	-	-	-	-	-	-	-	-	-	-	-	-	-
SK11										+	-	-	-	-	-	-	-	-	-	-	-	-	-	-	-	-	-	-	-	-	-	-	-	-	-	-	-	-	-	-	-	-	-	-	-	-	-	-	-
SK12											+	-	-	-	-	-	-	-	-	-	-	-	-	-	-	-	-	-	-	-	-	-	-	-	-	-	-	-	-	-	-	-	-	-	-	-	-	-	-
SK13												+	-	-	-	-	-	-	-	-	-	-	-	-	-	-	-	-	-	-	-	-	-	-	-	-	-	-	-	-	-	-	-	-	-	-	-	-	-
SK14													+	-	-	-	-	-	-	-	-	-	-	-	-	-	-	-	-	-	-	-	-	-	-	-	-	-	-	-	-	+	-	-	-	-	-	-	-
SK15														+	-	-	-	-	-	-	-	-	-	-	-	-	-	-	-	-	-	-	-	-	-	-	-	-	-	-	-	-	-	-	-	-	-	-	-
SK16															+	-	-	-	-	-	-	-	-	-	-	-	-	-	-	-	-	-	-	-	-	-	-	-	-	-	-	-	-	-	-	-	-	-	-
SK17																+	-	-	-	-	-	-	-	-	-	-	-	-	-	-	-	-	-	-	-	-	-	-	-	-	-	-	-	-	-	-	-	-	-
SK18																	+	-	-	-	-	-	-	-	-	-	-	-	-	-	-	-	-	-	-	-	-	-	-	-	-	-	-	-	-	-	-	-	-
SK19																		+	-	-	-	-	-	-	-	-	-	-	-	-	-	-	-	-	-	-	-	-	-	-	-	-	-	-	-	-	-	-	-
SK20																			+	-	-	-	-	-	-	-	-	-	-	-	-	-	-	-	-	-	-	-	-	-	-	-	-	-	-	-	-	-	-
SK21																				+	-	-	-	-	-	-	-	-	-	-	-	-	-	-	-	-	-	-	-	-	-	-	-	-	-	-	-	-	-
SK22																					+	-	-	-	-	-	-	-	-	-	-	-	-	-	-	-	-	-	-	-	-	-	-	-	-	-	-	-	-
SK23																						+	-	-	-	-	-	-	-	-	-	-	-	-	-	-	-	-	-	-	-	-	-	-	-	-	-	-	-
SK24																							+	-	-	-	-	-	+	-	-	-	-	-	-	-	-	-	-	-	-	-	-	-	-	-	-	-	-
SK25																								+	-	-	-	-	-	-	-	-	-	-	-	-	-	-	-	-	-	-	-	-	-	-	-	-	-
SK26																									+	-	-	-	-	-	-	-	-	-	-	-	-	-	-	-	-	-	-	-	-	-	+	+	-
SK27																										+	-	-	-	-	-	-	-	-	-	-	-	-	-	-	-	-	-	-	-	-	-	-	-
SK28																											+	-	-	-	-	-	-	-	-	-	-	-	-	-	-	-	-	-	-	-	-	-	-
SK29																												+	-	-	-	-	-	-	-	-	-	-	-	-	-	-	-	-	-	-	-	-	-
SK30																													+	-	-	-	-	-	-	-	-	-	-	-	-	-	-	-	-	-	-	-	-
SK31																														+	-	-	-	-	-	-	-	-	-	-	-	-	-	-	-	-	-	-	-
SK32																															+	-	-	-	-	-	-	-	-	-	-	-	-	-	-	-	-	-	-
SK33																																+	-	-	-	-	-	-	-	-	-	-	+	-	-	-	-	-	-
SK34																																	+	-	-	-	-	-	-	-	-	-	-	-	-	-	-	-	-
SK35																																		+	-	-	-	-	-	-	-	-	-	-	-	-	-	-	-
SK37																																			+	-	-	-	-	-	-	-	-	-	-	-	-	-	-
SK38																																				+	-	-	-	-	-	-	-	-	-	-	-	-	-
SK39																																					+	-	-	-	-	-	-	-	-	-	-	-	-
SK41																																						+	-	-	-	-	-	-	-	-	-	-	-
SK44																																							+	-	-	-	-	-	-	-	-	-	-
SK45																																								+	+	-	-	-	-	-	-	-	-
SK46																																									+	-	-	-	-	-	-	-	-
SK47																																										+	-	-	-	-	-	-	-
SK48																																											+	-	-	-	-	-	-
SK49																																												+	-	-	-	-	-
SK50																																													+	-	-	-	-
SK51																																														+	-	-	-
SK52																																															+	-	-
SK53																																																+	-
SK55																																																	+
SK56
SK57
[truncated: 2 more columns]

## Sheet: Manitoba
Supplement S1. Province of Manitoba: Pairwise mycelial compatibility grouping of 54 Sclerotinia sclerotiorum isolates form commercial canola fields in Manitoba, Canada. All isolates were collected in 2010. The plus (+) sign filled with grey and green color represents self-self-compatible check and compatible reaction, respectively, while the minus (-) sign represents incompatible reaction.
	MB1	MB2	MB4	MB5	MB6	MB7	MB8	MB9	MB10	MB11	MB12	MB13	MB15	MB16	MB17	MB18	MB19	MB20	MB21	MB22	MB23	MB24	MB25	MB26	MB27	MB29	MB30	MB31	MB32	MB33	MB34	MB35	MB36	MB38	MB39	MB40	MB41	MB43	MB44	MB45	MB46	MB48	MB49	MB50	MB51	MB52	MB54	MB55	MB56
MB1	+	-	-	-	-	-	-	-	-	-	-	-	-	-	-	-	-	-	-	-	-	-	-	-	-	-	-	-	-	-	-	-	-	-	-	-	-	-	-	-	-	-	+	-	-	-	-	-	-
MB2		+	-	-	-	-	-	-	-	-	-	-	-	-	-	-	-	-	-	-	-	-	-	-	-	-	-	-	-	-	-	-	-	-	-	-	-	-	-	-	-	-	-	-	-	-	-	-	-
MB4			+	-	-	-	-	-	-	-	-	-	-	-	-	-	-	-	-	-	-	-	-	-	-	-	+	-	-	-	-	-	-	-	-	-	-	-	-	-	-	-	+	-	-	-	-	-	-
MB5				+	-	-	-	-	-	-	-	+	-	-	-	-	-	-	-	-	-	-	-	-	-	+	+	-	-	-	-	-	-	-	-	-	-	-	-	-	-	-	-	-	-	+	-	-	-
MB6					+	-	-	-	-	-	-	-	-	-	-	-	-	-	-	-	-	-	-	-	-	-	+	-	-	-	-	-	-	+	-	-	-	-	-	-	-	-	-	-	-	-	-	-	-
MB7						+	-	-	-	-	-	-	-	-	-	-	-	-	-	-	-	-	-	-	-	-	-	-	-	-	-	-	-	-	-	-	-	-	-	-	-	-	+	-	-	-	-	-	-
MB8							+	-	-	-	-	-	-	-	-	-	-	-	-	-	-	-	-	-	-	-	-	-	-	-	-	-	-	-	-	-	-	-	-	-	-	-	-	-	-	-	-	-	-
MB9								+	-	-	-	-	-	-	-	-	-	-	-	-	-	-	-	-	-	-	-	-	-	-	-	-	-	-	-	-	-	-	-	-	-	-	+	-	-	-	+	-	-
MB10									+	-	-	-	-	-	-	-	-	-	-	-	-	-	-	-	-	-	-	-	-	-	-	-	-	-	-	-	-	-	-	-	-	-	-	-	-	-	-	-	-
MB11										+	-	-	-	-	-	-	-	-	-	-	-	-	-	-	-	-	-	-	-	-	-	-	-	-	-	-	-	-	-	-	-	-	-	-	-	-	-	-	-
MB12											+	-	-	-	-	-	-	-	-	-	-	-	-	-	-	-	-	-	-	-	-	-	-	-	-	-	-	-	-	-	-	-	+	-	-	-	-	-	-
MB13												+	-	+	-	-	-	-	-	-	-	-	-	-	-	+	-	-	-	-	-	-	-	-	-	-	-	-	-	-	-	-	-	-	-	+	-	-	-
MB15													+	-	-	-	-	-	-	-	-	-	-	-	-	-	-	-	-	-	-	-	-	-	-	-	-	-	-	-	-	-	-	-	-	-	-	-	-
MB16														+	-	-	-	-	-	-	-	-	-	-	-	-	-	-	-	-	-	-	-	-	-	-	-	-	-	-	-	-	-	-	-	-	-	-	-
MB17															+	-	-	-	-	-	-	-	-	-	-	-	-	-	-	-	-	-	-	-	-	-	-	-	-	-	-	-	-	-	-	-	-	-	-
MB18																+	-	-	-	-	-	-	-	-	-	-	-	-	-	-	-	-	-	-	-	-	-	-	-	-	-	-	-	-	-	-	-	-	-
MB19																	+	-	-	-	-	-	-	-	-	-	-	-	-	-	-	-	-	+	-	-	-	-	-	-	-	-	-	-	-	-	-	-	-
MB20																		+	-	+	-	-	-	-	-	-	-	-	-	-	-	-	-	-	-	-	-	-	-	-	-	-	-	-	-	-	-	-	-
MB21																			+	-	-	-	-	-	-	-	-	-	+	-	-	-	-	-	-	-	-	-	-	-	-	-	-	-	-	-	-	-	-
MB22																				+	+	+	-	-	-	-	-	-	-	-	-	-	-	-	-	-	-	-	-	-	-	-	-	-	+	-	-	-	-
MB23																					+	-	-	-	-	-	-	-	-	-	-	-	-	-	-	-	-	-	-	-	-	-	-	-	-	-	-	-	-
MB24																						+	-	-	-	-	-	-	-	-	-	-	-	-	-	-	-	-	-	-	-	-	+	-	-	-	-	-	-
MB25																							+	-	+	-	-	-	-	-	-	-	-	-	+	-	-	-	-	-	-	-	-	-	-	-	-	-	-
MB26																								+	+	-	-	-	-	-	-	-	-	-	-	-	-	-	-	-	-	-	-	-	+	-	-	-	-
MB27																									+	-	-	-	-	-	-	-	-	-	-	-	-	-	-	-	-	-	-	-	-	-	-	-	-
MB29																										+	+	-	-	-	-	-	-	-	-	-	-	-	-	-	-	-	-	-	-	+	-	-	-
MB30																											+	-	+	-	+	-	-	-	-	-	-	-	-	-	-	-	+	-	-	-	-	-	-
MB31																												+	+	-	-	-	-	-	-	-	-	-	-	-	-	-	-	-	-	-	-	-	-
MB32																													+	-	+	+	+	-	-	-	-	-	-	-	-	-	-	-	-	-	-	-	-
MB33																														+	-	-	-	-	-	-	-	-	-	-	-	-	-	-	-	-	-	-	-
MB34																															+	-	-	-	-	-	-	-	-	-	-	-	-	-	-	-	-	-	-
MB35																																+	-	-	-	-	-	-	-	-	-	-	-	-	-	-	-	-	-
MB36																																	+	-	-	-	-	-	-	-	-	-	-	-	-	-	-	-	-
MB38																																		+	-	-	-	-	-	-	-	-	-	-	-	-	-	-	-
MB39																																			+	-	-	-	-	-	-	-	-	-	+	-	-	-	-
MB40																																				+	-	-	-	-	-	-	-	-	-	-	-	-	-
MB41																																					+	-	-	-	-	-	-	-	-	-	-	-	-
MB43																																						+	-	-	-	-	-	-	-	-	-	-	-
MB44																																							+	-	-	-	-	-	-	-	-	-	-
MB45																																								+	-	-	-	-	-	-	-	-	-
MB46																																									+	-	-	-	-	-	-	-	-
MB48																																										+	-	-	-	-	-	-	-
MB49																																											+	-	-	-	-	-	-
MB50																																												+	-	-	-	-	-
MB51																																													+	-	-	-	-
MB52																																														+	-	-	-
MB54																																															+	-	-
MB55																																																+	-
MB56																																																	+
MB57
MB58
MB59
MB60
MB61
[truncated: 5 more columns]

## Sheet: Single field in SK
Supplement S1. Single field in Saskatchewan: Pairwise mycelial compatibility grouping of 37 Sclerotinia sclerotiorum isolates form a single commercial canola field in Saskatchewan, Canada. All isolates were collected in 2010. The plus (+) sign filled with grey and green color represents self-self-compatible check and compatible reaction, respectively, while the minus (-) sign represents incompati…
	SKsf-1	SKsf-2	SKsf-3	SKsf-4	SKsf-6	SKsf-7	SKsf-8	SKsf-9	SKsf-10	SKsf-11	SKsf-12	SKsf-13	SKsf-14	SKsf-15	SKsf-16	SKsf-17	SKsf-18	SKsf-19	SKsf-20	SKsf-21	SKsf-22	SKsf-23	SKsf-24	SKsf-25	SKsf-26	SKsf-27	SKsf-28	SKsf-29	SKsf-30	SKsf-31	SKsf-32	SKsf-33	SKsf-34	SKsf-35	SKsf-36	SKsf-37
SKsf-1	+	-	-	-	-	-	-	-	-	-	-	-	-	-	-	-	-	-	-	-	+	-	-	-	-	-	-	-	-	-	-	-	-	-	-	-
SKsf-2		+	-	-	-	-	-	-	-	-	-	-	-	-	-	-	-	-	-	-	-	-	-	-	-	-	-	-	-	-	-	-	-	-	-	-
SKsf-3			+	-	-	-	-	-	-	-	-	-	-	-	-	-	-	-	-	-	-	-	-	-	-	-	-	-	-	-	-	-	-	-	-	-
SKsf-4				+	-	-	-	-	-	-	-	-	-	-	-	-	-	-	-	-	-	-	-	-	-	-	-	-	-	-	-	-	-	-	-	-
SKsf-6					+	-	-	-	-	-	-	-	-	-	-	-	-	-	-	-	-	-	-	-	-	-	-	-	-	-	-	-	-	-	-	-
SKsf-7						+	-	-	+	-	-	-	-	-	-	-	-	-	-	-	-	-	-	-	-	-	-	-	-	-	-	-	-	-	-	-
SKsf-8							+	-	-	-	-	-	+	-	-	-	-	-	-	-	-	-	-	-	-	-	-	-	-	-	-	-	-	-	-	-
SKsf-9								+	-	-	-	+	-	-	-	-	-	-	-	-	-	-	-	+	-	-	-	-	-	-	-	-	-	+	-	-
SKsf-10									+	-	-	-	-	-	-	-	-	-	-	-	-	-	-	-	-	-	-	-	-	-	-	+	-	-	-	-
SKsf-11										+	-	-	-	-	-	-	-	-	-	-	-	-	-	-	-	-	-	-	-	-	-	-	-	-	-	-
SKsf-12											+	-	-	-	-	-	-	-	-	-	-	+	-	-	-	-	-	-	-	-	-	-	-	-	-	-
SKsf-13												+	-	-	-	-	-	-	-	-	-	-	-	+	-	-	-	-	-	-	-	-	-	+	-	-
SKsf-14													+	-	-	-	-	-	-	-	-	-	-	-	-	-	-	-	-	-	-	-	-	-	-	-
SKsf-15														+	-	-	-	-	-	-	-	-	-	-	+	-	-	-	-	-	-	-	-	-	-	-
SKsf-16															+	-	-	-	-	-	-	-	-	-	-	-	-	-	-	-	-	-	-	-	-	-
SKsf-17																+	-	-	-	-	-	-	-	-	-	-	-	-	-	-	-	-	-	-	-	-
SKsf-18																	+	-	-	-	-	-	-	-	-	-	-	-	-	-	-	-	-	-	-	-
SKsf-19																		+	-	-	-	-	-	-	-	-	-	-	-	-	-	-	-	-	-	-
SKsf-20																			+	-	-	-	-	-	-	-	-	-	-	-	-	-	-	-	-	-
SKsf-21																				+	-	-	-	-	-	-	-	-	-	-	-	-	-	-	-	-
SKsf-22																					+	-	-	-	-	-	-	-	-	-	-	-	-	-	-	-
SKsf-23																						+	-	-	-	-	-	-	-	-	-	-	-	-	-	-
SKsf-24																							+	-	-	-	-	-	-	-	-	-	-	-	-	-
SKsf-25																								+	-	-	-	-	-	-	-	-	-	+	-	-
SKsf-26																									+	-	-	-	-	-	-	-	-	-	-	-
SKsf-27																										+	-	-	-	-	-	-	-	-	-	-
SKsf-28																											+	-	-	-	-	-	-	-	-	-
SKsf-29																												+	-	-	-	-	-	-	-	-
SKsf-30																													+	-	-	-	-	-	-	-
SKsf-31																														+	-	-	-	-	-	-
SKsf-32																															+	-	-	-	-	-
SKsf-33																																+	-	-	-	-
SKsf-34																																	+	-	-	-
SKsf-35																																		+	-	-
SKsf-36																																			+	-
SKsf-37																																				+

## Sheet: Inter-Province 
Supplement S1. Inter-Province: Pairwise mycelial compatibility grouping of 18 Sclerotinia sclerotiorum isolates form commercial canola fields in western Canada. Three, seven and eight isolates form Alberta, Saskatchewan and Manitoba, respectively, were randomly selected to test inter-provinces isolate compatibility. All isolates were collected in 2010, except 321, which collected from Olds, Alber…
	AB7	AB19	SK3	SK6	SK11	SK14	SK26	SK47	SK53	MB1	MB2	MB4	MB8	MB29	MB30	MB32	MB52	321
AB7	+	-	-	-	-	-	-	-	-	-	-	-	-	-	-	-	-	-
AB19		+	-	-	-	-	-	-	-	-	-	-	-	-	-	-	-	-
SK3			+	-	-	-	-	-	-	-	-	-	-	-	-	-	-	-
SK6				+	-	-	-	-	-	-	-	-	-	-	-	-	-	-
SK11					+	-	-	-	-	-	-	-	-	-	-	-	-	-
SK14						+	-	+	-	-	-	-	-	-	-	-	-	-
SK26							+	-	+	-	-	-	-	-	-	-	-	-
SK47								+	-	-	-	-	-	-	-	-	-	-
SK53									+	-	-	-	-	-	-	-	-	-
MB1										+	-	-	-	-	-	-	-	-
MB2											+	-	-	-	-	-	-	-
MB4												+	-	-	-	-	-	-
MB8													+	-	-	-	-	-
MB29														+	-	-	+	+
MB30															+	-	-	-
MB32																+	-	-
MB52																	+	-
321																		+
