# Supplementary material for: Sources of genomic diversity in the self-fertile plant pathogen, Sclerotinia sclerotiorum, and consequences for resistance breeding
Source: PLoS One. 2022 Feb 7;17(2):e0262891. doi: 10.1371/journal.pone.0262891 (PMC8820597; doi:10.1371/journal.pone.0262891)
Supplement: S6 Table — (XLSX) [file pone.0262891.s006.xlsx]

## Sheet: Collection sites and Q-values
Supplement Table S7. Name and location of Sclerotinia sclerotiorum isolates collected in canola fields in Alberta (AB), Saskatchewan (SK) and Manitoba (MB). Estimated membership fraction, q1 and q2, based on analysis of microsatellite polymorphisms using Structure (Pritchard et al. 2000).
Count	Isolate name	Latitude	Longitude	Location	Output data			Calls			Counts by province
					Q1	Q2	na	Q1	Q2	admix	Q1	Q2	admix
1	AB1	N 53˚ 26' 11''	W 111˚ 47' 46''	Lavoy, AB, Canada	0.011	0.989			Q2
2	AB2	N 53˚ 21' 14''	W 110˚ 33' 14''	Kitscoty, AB, Canada	0.996	0.004		Q1
3	AB3	N 53˚ 18' 15''	W 110˚ 13' 28''	Blackfoot, AB, Canada	0.613	0.387		Q1
4	AB4	N 53˚ 20' 9''	W 110˚ 50' 1''	Vermilion, AB, Canada	0.993	0.007		Q1
5	AB5	N 53˚ 19' 41''	W 111˚ 7' 34''	Mannville, AB, Canada	0.996	0.004		Q1
6	AB6	N 55˚ 25' 3''	W 116˚ 18' 1''	Enilda, AB, Canada	0.995	0.005		Q1
7	AB7	N 53˚ 23' 17''	W 112˚ 11' 20''	Mundane, AB, Canada	0.99	0.01		Q1
8	AB8	N 53˚ 23' 2''	W 111˚33' 19''	Minburn, AB, Canada	0.982	0.018		Q1
9	AB9	N 53˚ 28' 52''	W 112˚ 2' 29''	Vegreville, AB, Canada	0.622	0.378		Q1
10	AB10	N 55˚ 13' 43''	W 118˚ 30' 21''	Bezanson, AB, Canada	0.23	0.77			Q2
11	AB11	N 56˚ 9' 36''	W 117˚ 38' 12''	Grimshaw, AB, Canada			na
12	AB12	N 55˚ 27' 1''	W 116˚ 52' 27''	High Prairie, AB, Canada	0.994	0.006		Q1
13	AB13	N 55˚ 25' 57''	W 116˚ 38' 32''	High Prairie, AB, Canada	0.995	0.005		Q1
14	AB15	N 55˚ 28' 1''	W 117˚ 7' 56''	Guy, AB, Canada	0.987	0.013		Q1
15	AB16	N 53˚ 34' 4''	W 113˚ 7' 23''	Edmonton, AB, Canada	0.995	0.005		Q1
16	AB17	N 53˚ 34' 14''	W 112˚ 40' 5''	Rose Creek, AB, Canada	0.996	0.004		Q1
17	AB18	N 52˚ 27.787	W 113˚ 40.229	Lacombe, AB, Canada	0.986	0.014		Q1
18	AB19	N 52˚ 19.148	W 112˚ 49.914	Stettler, AB, Canada	0.994	0.006		Q1
19	AB20	N 52˚ 20.487	W 113˚ 03.528	Erskine, AB, Canada	0.99	0.01		Q1
20	AB21	N 52˚ 08.332	W 111˚ 41.391	Castor, AB, Canada	0.995	0.005		Q1
21	AB22	N 52˚ 17.315	W 112˚ 28.436	Castor, AB, Canada	0.955	0.045		Q1
22	AB23	N 51˚ 59.809	W 110˚ 52.557	Consort, AB, Canada	0.927	0.073		Q1
23	AB25	N 51˚ 50.695	W 114˚ 01.604	Bowden, AB, Canada	0.99	0.01		Q1
24	AB26	N 51˚ 36.768	W 114˚ 01.588	Didsbury, AB, Canada	0.994	0.006		Q1
25	AB27	N 51˚ 50.007	W 114˚ 01.572	Olds, AB, Canada	0.995	0.005		Q1
26	AB29	N 50˚ 25.074	W 113˚ 49.712	Cayley, AB, Canada	0.996	0.004		Q1
27	AB30	N 49˚ 59.373	W 113˚ 33.946	Claresholm, AB, Canada	0.995	0.005		Q1
28	321	-	-	Olds, AB, Canada	0.99	0.01		Q1			25	2	0
1	SK1	N 52˚ 03.380	W 107˚ 43.553	Perdue, SK, Canada	0.993	0.007		Q1
2	SK2	N 52˚ 07.412	W 108˚ 07.694	Biggar, SK, Canada	0.003	0.997			Q2
3	SK3	N 52˚ 08.479	W 108˚ 11.384	Wilkie, SK, Canada	0.996	0.004		Q1
4	SK4	N 54˚ 24. 345	W 108˚ 44.653	Wilkie, SK, Canada	0.004	0.996			Q2
5	SK5	N 52˚ 24.341	W 108˚ 47.521	Wilkie, SK, Canada	0.972	0.028		Q1
6	SK6	N 52˚ 26.969	W 109˚ 08.731	Unity, SK, Canada	0.994	0.006		Q1
7	SK7	N 52˚ 45.311	W 108˚ 56.494	Cutknife, SK, Canada	0.966	0.034		Q1
8	SK8	N 52˚ 45.275	W 108˚ 13.654	Battleford, SK, Canada	0.951	0.049		Q1
9	SK9	N 52˚ 45.481	W 107˚ 10.410	Hafford, SK, Canada	0.003	0.997			Q2
10	SK10	N 52˚ 54.344	W 106˚ 48.056	Blaine Lake, SK, Canada	0.982	0.018		Q1
11	SK11	N 53˚ 17.977	W 105˚ 28.909	Prince Albert, SK, Canada	0.994	0.006		Q1
12	SK12	N 53˚ 25.492	W 105˚ 23.283	Prince Albert, SK, Canada	0.996	0.004		Q1
13	SK13	N 52˚ 47.590	W 104˚ 54.555	Melfort, SK, Canada	0.011	0.989			Q2
14	SK14	N 52˚ 50.511	W 104˚ 33.117	Melfort, SK, Canada	0.956	0.044		Q1
15	SK15	N 52˚ 46.500	W 105˚ 06.982	Melfort, SK, Canada	0.994	0.006		Q1
16	SK16	N 52˚ 50.513	W 104˚ 10.506	Tisdale, SK, Canada	0.993	0.007		Q1
17	SK17	N 53˚ 01.700	W 104˚ 01.581	Tisdale, SK, Canada	0.1	0.9			Q2
18	SK18	N 53˚ 11.702	W 104˚ 10.599	Codette, SK, Canada			na
19	SK19	N 52˚ 30.351	W 106˚ 01.595	Alvena, SK, Canada			na
20	SK20	N 53˚ 28.898	W 104˚ 46.545	Smeaton, SK, Canada	0.986	0.014		Q1
21	SK21	N 53˚ 28.892	W 104˚ 27.159	Choiceland, SK, Canada			na
22	SK22	N 52˚ 13.893	W 106˚ 23.761	Aberdeen, SK, Canada			na
23	SK23	N 52˚ 23.860	W 106˚ 08.074	Alvena, SK, Canada	0.28	0.72
24	SK24	N 53˚ 20.330	W 104˚ 01.635	Niwapin, SK, Canada	0.994	0.006		Q1
25	SK25	N 52˚ 38.309	W 105˚ 34.588	Yellow Creek, SK, Canada	0.992	0.008		Q1
26	SK26	N 49° 13.262	W 103° 07.653	Hitchcock, SK, Canada	0.004	0.996			Q2
27	SK27	N 49° 22.639	W 102° 58.909	Stoughton, SK, Canada	0.978	0.022		Q1
28	SK28	N 49° 38.575	W 102° 28.828	Arcola, SK, Canada			na
29	SK29	N 50° 05.460	W 102° 18.074	Longbank, SK, Canada	0.28	0.72			Q2
30	SK30	N 50° 30.197	W 102° 55.379	Grenfell, SK, Canada	0.993	0.007		Q1
31	SK31	N 49° 54.817	W 104° 21.988	Lang, SK, Canada			na
32	SK32	N 49° 50.056	W 104° 12.727	Yellowgrass, SK, Canada	0.31	0.69			Q2
33	SK33	N 49° 45.993	W 104° 04.683	Mctaggart, SK, Canada	0.005	0.995			Q2
34	SK34	N 49° 34.857	W 103° 42.270	Weyburn, SK, Canada	0.993	0.007		Q1
35	SK35	N 50° 10.291	W 104° 52.389	Rouleau, SK, Canada	0.842	0.158		Q1
36	SK36	N 50° 04.584	W 104° 40.923	Wilcox, SK, Canada	0.995	0.005		Q1
37	SK37	N 50° 38.130	W 102° 52.728	Killaly Valley, SK, Canada	0.295	0.705			Q2
38	SK38	N 50° 52.696	W 102° 49.135	Melville, SK, Canada	0.322	0.678			Q2
39	SK39	N 50° 58.458	W 102° 43.237	Melville, SK, Canada	0.01	0.99			Q2
40	SK41	N 51° 11.716	W 102° 28.667	Yorkton, SK, Canada	0.995	0.005		Q1
41	SK44	N 51° 55.296	W 103° 48.077	Wadena, SK, Canada	0.989	0.011		Q1
42	SK45	N 51° 45.875	W 103° 59.429	Mozart, SK, Canada	0.018	0.982			Q2
43	SK46	N 51° 45.919	W 104° 01.608	Wynyard, SK, Canada	0.011	0.989			Q2
44	SK47	N 51° 55.040	W 106° 04.517	Allan, SK, Canada	0.965	0.035		Q1
45	SK48	N 51° 59.107	W 105° 53.035	Colonsay, SK, Canada	0.995	0.005		Q1
46	SK49	N 51° 39.191	W 105° 27.097	Watrous, SK, Canada	0.994	0.006		Q1
47	SK50	N 51° 37.901	W 105° 27.097	Imperial, SK, Canada	0.995	0.005		Q1
48	SK51	N 50° 55.170	W 105° 26.920	Holdfast, SK, Canada	0.996	0.004		Q1
49	SK52	N 50° 51.767	W 105° 27.559	Chamberlain, SK, Canada	0.003	0.997			Q2
50	SK53	N 52° 03.944	W 106° 41.636	Cranberry Flates, SK, Canada	0.003	0.997			Q2
51	SK55	N 50° 02.869	W 108° 29.17	Swift Current, SK, Canada	0.547	0.453				admix
52	SK56	N 51° 57.123	W 106° 28.608	Saskatoon, SK, Canada	0.859	0.141		Q1
53	SK57	N 51° 57.190	W 106° 28.600	Saskatoon, SK, Canada			na				28	16	1
1	MB1	N 50˚ 13' 33''	W 99˚ 23' 58''	Neepawa, MB, Canada	0.994	0.006		Q1
2	MB2	N 50˚ 8' 14''	W 100˚ 9' 44''	Oak River, MB, Canada	0.971	0.029		Q1
3	MB3	N 50˚ 6' 28''	W 99˚ 34' 4''	Neepawa, MB, Canada	0.133	0.867			Q2
4	MB4	N 50˚ 46' 52''	W 101˚ 31' 13''	Russell, MB, Canada	0.989	0.011		Q1
5	MB5	N 50˚ 18' 24''	W 100˚ 2' 43''	Minnedosa, MB, Canada	0.071	0.929			Q2
6	MB6	N 50˚ 2' 34''	W 99˚ 56' 6'	Justice, MB, Canada	0.003	0.997			Q2
7	MB7	N 50˚ 1' 6''	W 100˚ 7' 6''	Rivers, MB, Canada	0.986	0.014		Q1
8	MB8	N 50˚ 9' 43''	W 99˚ 27' 15''	Neepawa, MB, Canada	0.994	0.006		Q1
9	MB9	N 50˚ 8' 17''	W 100˚ 23' 15''	Oak River, MB, Canada	0.95	0.05		Q1
10	MB10	N 49˚ 45' 7''	W 97˚ 20' 42''	Sanford, MB, Canada	0.005	0.995			Q2
11	MB11	N 49˚ 21' 18''	W 97˚ 44' 3''	Lowe Farm, MB, Canada	0.974	0.026		Q1
12	MB12	N 49˚ 10' 40''	W 100˚ 13' 1''	Deloraine, MB, Canada	0.974	0.026		Q1
13	MB13	N 49˚ 56' 23''	W 97˚ 56' 27''	Elie, MB, Canada	0.085	0.915			Q2
14	MB15	N 49˚ 53' 12''	W 97˚ 38' 33''	Elie, MB, Canada	0.33	0.67			Q2
15	MB16	N 49˚ 51' 38''	W 100˚ 15' 27''	Daly, MB, Canada	0.005	0.995			Q2
16	MB17	N 49˚ 50' 34''	W 100˚ 11' 21''	Daly, MB, Canada	0.233	0.767			Q2
17	MB18	N 49˚ 15' 2''	W 100˚ 37' 25''	Medora, MB, Canada	0.557	0.443				admix
18	MB19	N 49˚ 24' 17''	W 99˚ 37' 50''	Ninette, MB, Canada	0.004	0.996			Q2
19	MB20	N 49˚ 22' 10''	W 98˚ 7' 45''	Miami, MB, Canada	0.008	0.992			Q2
20	MB21	N 49˚ 10' 40''	W 99˚ 56' 46''	Morton, MB, Canada	0.98	0.02		Q1
21	MB22	N 49˚ 10' 39''	W 99˚ 47' 18''	Morton, MB, Canada	0.004	0.996			Q2
22	MB23	N 49˚ 10' 33''	W 100˚ 5' 10''	Morton, MB, Canada	0.947	0.053		Q1
23	MB24	N 49˚ 43' 14''	W 97˚ 22' 35''	Sanford, MB, Canada	0.482	0.518				admix
24	MB25	N 49˚ 54' 47''	W 97˚ 46' 9''	Elie, MB, Canada	0.007	0.993			Q2
25	MB26	N 49˚ 22' 19''	W 97˚ 35' 41"	Lowe Farm, MB, Canada	0.004	0.996			Q2
26	MB27	N 49˚ 22' 10''	W 98˚ 0' 6''	Miami, MB, Canada	0.54	0.46				admix
27	MB29	N 49˚ 47' 53''	W 100˚ 1' 21''	Brandon, MB, Canada	0.072	0.928			Q2
28	MB30	N 49˚ 23' 4''	W 98˚ 30' 14''	Somerset, MB, Canada	0.994	0.006		Q1
29	MB31	N 49˚ 10' 39''	W 100˚ 29' 15''	Deloraine, MB, Canada	0.194	0.806			Q2
30	MB32	N 49˚ 26' 37''	W 99˚ 37' 47''	Ninette, MB, Canada	0.987	0.013		Q1
31	MB33	N 50˚ 46' 16''	W 101˚ 10' 58''	Angusville, MB, Canada	0.994	0.006		Q1
32	MB34	N 49˚ 15' 1''	W 100˚ 30' 39''	Deloraine, MB, Canada	0.994	0.006		Q1
33	MB35	N 49˚ 10' 39''	W 99˚ 45' 20''	Killarney, MB, Canada	0.512	0.488				admix
34	MB36	N 50˚ 25' 38''	W 100˚ 46' 34''	Shoal Lake, MB, Canada	0.994	0.006		Q1
35	MB38	N 49˚ 59' 25''	W 100˚ 18' 5''	Rivers, MB, Canada	0.003	0.997			Q2
36	MB39	N 50˚ 44' 10''	W 101˚ 2' 6''	Angusville, MB, Canada	0.005	0.995			Q2
37	MB40	N 50˚ 2' 55''	W 99˚ 43' 20''	Justice, MB, Canada	0.988	0.012		Q1
38	MB41	N 50˚ 6' 41''	W 98˚ 32' 57''	Westbourne, MB, Canada	0.976	0.024		Q1
39	MB43	N 49˚ 47' 52''	W 99˚ 59' 17''	Brandon, MB, Canada	0.212	0.788			Q2
40	MB44	N 49˚ 58' 52''	W 97˚ 18' 54''	Lilyfield, MB, Canada	0.01	0.99			Q2
41	MB45	N 50˚ 45' 58''	W 101˚ 26' 6''	Russell, MB, Canada	0.984	0.016		Q1
42	MB46	N 49˚ 21' 31''	W 99˚ 39' 11''	Ninette, MB, Canada	0.964	0.036		Q1
43	MB48	N 49˚ 22' 53''	W 98˚ 2' 37''	Somerset, MB, Canada	0.855	0.145		Q1
44	MB49	N 49˚ 16' 0''	W 100˚ 47' 44''	Medora, MB, Canada	0.959	0.041		Q1
45	MB50	N 49˚ 40' 21''	W 97˚ 27' 0''	Sanford, MB, Canada	0.995	0.005		Q1
46	MB51	N 49˚ 59' 5''	W 97˚ 16' 31''	Lilyfield, MB, Canada	0.004	0.996			Q2
47	MB52	N 50˚ 25' 57''	W 100˚ 36' 12''	Shoal Lake, MB, Canada	0.071	0.929			Q2
48	MB54	N 50˚ 16' 11''	W 100˚ 0' 46''	Minnedosa, MB, Canada	0.916	0.084		Q1
49	MB55	N 50˚ 1' 37''	W 100˚ 16' 44''	Rivers, MB, Canada	0.68	0.32		Q1
50	MB56	N 50˚ 2' 56''	W 99˚ 51' 21''	Justice, MB, Canada	0.99	0.01		Q1
51	MB57	N 50˚ 24' 11''	W 101˚ 0' 55''	Birtle, MB, Canada	0.995	0.005		Q1
52	MB58	N 50˚ 24' 41''	W 100˚ 10' 59''	Newdale, MB, Canada	0.09	0.91			Q2
53	MB59	N 49˚ 22' 12''	W 98˚ 16' 22''	Miami, MB, Canada	0.962	0.038		Q1
54	MB60	N 49˚ 13' 21''	W 99˚ 39' 11''	Killarney, MB, Canada	0.989	0.011		Q1
55	MB61	N 50˚ 10' 13''	W 98˚ 42' 49''	Westbourne, MB, Canada	0.133	0.867			Q2		28	23	4
Total								81	41	5
