# Supplementary material for: Sources of genomic diversity in the self-fertile plant pathogen, Sclerotinia sclerotiorum, and consequences for resistance breeding
Source: PLoS One. 2022 Feb 7;17(2):e0262891. doi: 10.1371/journal.pone.0262891 (PMC8820597; doi:10.1371/journal.pone.0262891)
Supplement: S7 Table — (XLSX) [file pone.0262891.s007.xlsx]

## Sheet: SSR primers
Supplement Table 2. Sequence of forward and revers PCR primers for amplification of simple sequence repeats in S. sclerotiorum organized by chromosome (Amselem et al. 2011). Primers with pre-fix AAFC were designed in the present study, while primers with pre-fix ssr were from Sirjusingh and Kohn (2001). The asterisk indicate the most informative primer on each chromosome based on data in Table 2.
SSR name	Chromosome	Supercontig	Forward primer (5'-3')	Reverse primer (5'-3')	PCR annealing temperature
AAFC_2b	Chr01	Supercontig 2	GGCTTAAACTGAGAGGAAGGAA	CAAGAATGCAATGGAGGATACA	58
AAFC_2d *	Chr01	Supercontig 2	CACTCAACAAGTCCAAGGTCAA	CCACTCATCCATTAACCCATTT	58
AAFC_5e	Chr02	Supercontig 5	CAGCTCAACAGCAGAACAAAAC	TGATTCTTCAACCCTGATTGTG	58
AAFC_22a	Chr02	Supercontig 22	ACAAACCCCTCTTCTCCTCTTC	TGTCCATGTTTCCGTAGTCTTG	58
AAFC_22c *	Chr02	Supercontig 22	CCTCATTCTTCATCTTCATCTTCCT	AGAGGATTTATTTTCGAGGGGA	58
AAFC_22e	Chr02	Supercontig 22	TATCATCATTCTCATACGCCCA	TTATTAGGCGGGTAGGTACGTG	58
AAFC_22f	Chr02	Supercontig 22	TAGCGATTTGGTGTTGATATGG	ACACAACCTCATTCTCATTCCC	58
AAFC_23b	Chr02	Supercontig 23	CACCATTTGAAGTATTTGACGC	CATTCCTCGACAATCAATCGTA	58
AAFC_24c	Chr03	Supercontig 24	GTCATTGGATTTATTTCACCCG	GATGATAATGTGCCGATATGGA	58
AAFC_24e	Chr03	Supercontig 24	GCGTCCTGAGAGAAAAGAGAGA	GGGGAAAGAATTGAAGAGAGGA	58
ssr_5-2	Chr03	Supercontig 01	GTAACACCGAAATGACGGC	GATCACATGTTTATCCCTGGC	55
ssr_20-3	Chr03	Supercontig 1	GACGCCTTGAAGTTCTCTTCC	CGAACAAGTATCCTCGTACCG	55
ssr_9-2	Chr03	Supercontig 24	GCCGATATGGACAATGTACACC	TCTTCGCAGCTCGACAAGG	55
AAFC_3c *	Chr04	Supercontig 03	AGCAAGCAGGTAAGCAGGTAAG	CGCATGTAAGAAAGGGTTAGGA	58
ssr_ 7-2	Chr04	|Supercontig 3	TTTGCGTATTATGGTGGGC	ATGGCGCAACTCTCAATAGG	55
ssr_17-3	Chr04	Supercontig 3	TCATAGTGAGTGCATGATGCC	CAGGGATGACTTTGGAATGG	55
ssr_114-4	Chr04	Supercontig 3	GCTCCTGTATACCATGTCTTG	GGACTTTCGGACATGATGAT	55
AAFC_7b *	Chr05	Supercontig 7	CATTTGTATTTCAGCGATCACG	AGATTAGACCGACCGAGTCAAG	58
ssr_12-2	Chr05	Supercontig 19	CGATAATTTCCCCTCACTTGC	GGAAGTCCTGATATCGTTGAGG	55
ssr_5-3	Chr05	Supercontig 19	CAGACGAATGAGAAGCGAAC	TTCAAAACAACGCTCCTGG	60
ssr_7-3	Chr05	Supercontig 19	CCTGATATCGTTGAGGTCG	ATTTCCCCTCACTTGCTCC	55
AAFC_9b *	Chr06	Supercontig 9	AGGAAGGAAGGAAGGTATGGAG	TTGTGTAGCCCGTCGTAACATA	58
AAFC_9d	Chr06	Supercontig 9	TCAAGATCGGAGAGATGTGAAA	AGTATTGGGTTTTGGTTGGATG	58
AAFC_21a	Chr06	Supercontig 21	AGAAAGAGGGAAAGAGAAGGGA	ACCCAAATCCCAAGTACCTACA	58
AAFC_21d	Chr06	Supercontig 21	CCATGACCATCACTAATATACCAGC	GAATCAAAGGGAGTTTCTGTGG	58
AAFC_21e	Chr06	Supercontig 21	CGCACACACTTTTCACTACACA	TTTGACAGGTATTTCGTTGTCG	58
ssr_36-4	Chr06	Supercontig 9	GAATCTCTGTCCCACCATCG	AGCCCATGTTTGGTTGTACG	55
ssr_110-4	Chr06	Supercontig 9	ATCCCTAACATCCCTAACGC	GGAGAATTGAAGAATTGAATGC	60
AAFC_6f *	Chr07	Supercontig 6	GGTTGGTGGATGGTGTTTAGAT	TCTGACTGCCTTTAGAGCACAA	58
AAFC_11a *	Chr09	Supercontig 11	CCAATGATCTACTTTGCACCCT	TGGAGGAATGGGAACAATTATC	58
AAFC_27b	Chr09	Supercontig 27	AAGATGATGAAAGATTCCGTGG	AACCATCCACCAGTACCCATC	58
ssr_119-4	Chr09	Supercontig 11	GTAACAAGAGACCAAAATTCGG	TGAACGAGCTGTCATTCCC	60
ssr_ 6-2	Chr10	Supercontig 28	GGGGGAAAGGGATAAAGAAAAG	CAGACAGGATTATAAGCTTGGTCAC	55
AAFC_20b *	Chr11	Supercontig 20	ATGTTGGTTGTATTTGAAGGGG	GCTTTGGTTTGGTTTAGTTGCT	58
AAFC_20d	Chr11	Supercontig 20	GGTGATAGATGGGTCAGTGTCAG	CAATCCAACCCCAGTTGTAAGT	58
ssr_8-3	Chr11	Supercontig 20	CACTCGCTTCTCCATCTCC	GCTTGATTAGTTGGTTGGCA	55
AAFC_33d *	Chr12	Supercontig 33	AATCGACTCCACCTCTTCTTGA	TCTACCTCTCTCCCTTCCCTTC	58
AAFC_12a *	Chr13	Supercontig 12	ATGGATGGTAGGGTAGGGTAGG	GGTGCTGGGCTTTGTTATTTTA	58
AAFC_12b	Chr13	Supercontig 12	TTCCAAAGTCCCATTTCCATAG	CACCTAGAGCTGCGGTGATTA	58
AAFC_26b	Chr13	Supercontig 26	CCTCGCTTCTCAGTTTCAGAGT	GCATGTGGATATGGATGTCG	58
AAFC_25b *	Chr14	Supercontig 25	AGCGTTCCTGGTTGTTCCTA	TGCCTGCTTATGGTTCATCTAA	58
AAFC_25d	Chr14	Supercontig 25	ACGGCAAACCTCGTAACACTAT	GAATGGATTGGATTGGAATGTC	58
AAFC_25e	Chr14	Supercontig 25	TAAACTACCCATCCATCCATCC	CCCCAGCTTCCATTTTATACCT	58
AAFC_15e *	Chr15	Supercontig 15	CCCTGGTAGAAAGATGAGTAAACAA	GAGAGGCGAGGTGTAGGGTAG	58
AAFC_4d *	ChrR	Supercontig 4	AGGGTCCTGATAAACCACGTTA	AAGTCCAAACCGAGGGAAGT	58
AAFC_18a	ChrR	Supercontig 18	TCAACCTCAACCTCAATCTCAA	ATCCCCGAAAATAAATTGCC	58
ssr_55-4	NA	NA	GTTTTCGGTTGTGTGCTGG	GCTCGTTCAAGCTCAGCAAG	60
